# Supplementary material for: Antibiotic Use and Stewardship Indicators in the First- and Second-Level Hospitals in Zambia: Findings and Implications for the Future
Source: Antibiotics (Basel). 2022 Nov 15;11(11):1626. doi: 10.3390/antibiotics11111626 (PMC9687079; doi:10.3390/antibiotics11111626)
Supplement: Supplementary file 1 [file antibiotics-11-01626-s001.zip]

Archive with 1 entries (1 files):
- antibiotics-1967764-supplementary.pdf
